# Supplementary material for: Isolation of an Insulin-Like Receptor Involved in the Testicular Development of the Mud Crab Scylla paramamosain
Source: Int J Mol Sci. 2023 Sep 4;24(17):13639. doi: 10.3390/ijms241713639 (PMC10487528; doi:10.3390/ijms241713639)
Supplement: Supplementary file 1 [file ijms-24-13639-s001.zip]

Archive with 2 entries (2 files):
- ijms-2579348-supplementary.pdf
- ijms-2579348-Table S1.pdf
